# Supplementary material for: Comprehensive Characterization of Mutant Pichia stipitis Co-Fermenting Cellobiose and Xylose through Genomic and Transcriptomic Analyses
Source: J Microbiol Biotechnol. 2022 Oct 14;32(11):1485–95. doi: 10.4014/jmb.2209.09004 (PMC9720078; doi:10.4014/jmb.2209.09004)
Supplement: Supplementary file 1 [file jmb-32-11-1485-supple.xlsx]

## Sheet: Table S1
Genetic mutations in the protein-coding regions in the genome of the two P. stipitis mutant strains, YN14 and YN16, compared with the parental P. stipitis CBS6054 strains
YN14	Chromosome	Position	Reference Base	Alternative base	Consequence	Symbol	Gene_ID	Description	Feature_type	Biotype	HGVS.c	HGVS.p	CDS_position	Protein_position
1	chr1	3041742	C	A	missense_variant	PICST_53564	PICST_53564	predicted protein	transcript	protein_coding	c.514G>T	p.Gly172Cys	514/2301	172/766
2	chr2	2203208	C	T	synonymous_variant	MUC1.3	PICST_30195	hypothetical protein, likely cell wall localized and GPI-anchored mucin like	transcript	protein_coding	c.1062C>T	p.Ser354Ser	1062/2439	354/812
3	chr6	1694288	C	T	synonymous_variant	VWF1	PICST_68232	hypothetical protein containing von Willebrand factor and highly repetitive sequences	transcript	protein_coding	c.6489C>T	p.Ser2163Ser	6489/6912	2163/2303
4	chr7	45033	A	T	synonymous_variant	PICST_33220	PICST_33220	hypothetical protein	transcript	protein_coding	c.2127A>T	p.Pro709Pro	2127/3489	709/1162
5	chr7	80942	A	T	synonymous_variant	PICST_68241	PICST_68241	predicted protein	transcript	protein_coding	c.627T>A	p.Pro209Pro	627/942	209/313
6	chr7	80966	A	T	synonymous_variant	PICST_68241	PICST_68241	predicted protein	transcript	protein_coding	c.603T>A	p.Pro201Pro	603/942	201/313
7	chr8	260311	A	C	missense_variant	MUC1.10	PICST_68450	repeated sequence with similarity to MUC1	transcript	protein_coding	c.137A>C	p.His46Pro	137/669	46/222
8	chr8	260434	C	T	missense_variant	MUC1.10	PICST_68450	repeated sequence with similarity to MUC1	transcript	protein_coding	c.260C>T	p.Thr87Met	260/669	87/222
YN16	Chromosome	Position	PosRefBase	Sequence	Consequence	Symbol	Gene_ID	Description	Feature_type	Biotype	HGVS.c	HGVS.p	CDS_position	Protein_position
1	chr1	3038671	T	G	missense_variant	PICST_65039	PICST_65039	predicted protein	transcript	protein_coding	c.174T>G	p.Asp58Glu	174/1122	58/373
2	chr1	3038672	G	A	missense_variant	PICST_65039	PICST_65039	predicted protein	transcript	protein_coding	c.175G>A	p.Val59Ile	175/1122	59/373
3	chr1	3041867	G	A	missense_variant	PICST_53564	PICST_53564	predicted protein	transcript	protein_coding	c.389C>T	p.Ser130Leu	389/2301	130/766
4	chr6	1405533	A	A-ACAAATCTGC	frameshift_variant	PPR2	PICST_48613	serine/threonine kinase	transcript	protein_coding	c.348_357delACAAATCTGC	p.Gln117fs	348/891	116/296
5	chr6	1405550	G	A	missense_variant	PPR2	PICST_48613	serine/threonine kinase	transcript	protein_coding	c.364G>A	p.Val122Ile	364/891	122/296
6	chr6	1694288	C	T	synonymous_variant	VWF1	PICST_68232	hypothetical protein containing von Willebrand factor and highly repetitive sequences	transcript	protein_coding	c.6489C>T	p.Ser2163Ser	6489/6912	2163/2303
7	chr7	12709	T	A	synonymous_variant	PICST_33215	PICST_33215	hypothetical serine rich protein	transcript	protein_coding	c.6129A>T	p.Ser2043Ser	6129/6471	2043/2156
8	chr7	44802	G	A	synonymous_variant	PICST_33220	PICST_33220	hypothetical protein	transcript	protein_coding	c.1896G>A	p.Thr632Thr	1896/3489	632/1162
9	chr7	45042	T	C	synonymous_variant	PICST_33220	PICST_33220	hypothetical protein	transcript	protein_coding	c.2136T>C	p.Asp712Asp	2136/3489	712/1162
10	chr7	80942	A	T	synonymous_variant	PICST_68241	PICST_68241	predicted protein	transcript	protein_coding	c.627T>A	p.Pro209Pro	627/942	209/313
11	chr8	260434	C	T	missense_variant	MUC1.10	PICST_68450	repeated sequence with similarity to MUC1	transcript	protein_coding	c.260C>T	p.Thr87Met	260/669	87/222

## Sheet: Table S2
Upregulated genes in the mutant P. stipitis YN14 compared with the parental P. stipitis CBS6054
NO.	Gene Symbol	YN14	CBS6054	Log2(FC)	P-value	Full descriptions of the gene	Locus on reference sequence	Gene type	Ensembl Gene ID
1	HXT2.3	736.775	7.2827	-6.66061	5e-05	probable hexose transporter	CP000496.1:2712996-2714498	protein_coding	PICST_54022
2	HYR6.6	235.883	4.65697	-5.66253	5e-05	hyphally regulated cell wall protein	CP000496.1:20078-21326	protein_coding	PICST_75853
3	INO1	1575.51	77.8334	-4.33928	5e-05	Inositol-3-phosphate synthase (Myo-inositol-1-phosphate synthase) (MI-1-P synthase) (IPS)	CM000437.1:3331731-3333344	protein_coding	PICST_29246
4	PICST_58854	35.6136	1.77916	-4.32316	0.00045	aminopeptidase and bleomycin hydrolase	CP000498.1:425674-427218	protein_coding	PICST_58854
5	FRE1.2	39.4987	3.5875	-3.46075	5e-05	ferric reductase transmembrane component (Ferric-chelate reductase)	CP000496.1:1381659-1383845	protein_coding	PICST_40289
6	HYR6.2	13.2402	1.26575	-3.38686	0.00385	hyphally regulated cell wall protein	CP000500.1:1703837-1705063	protein_coding	PICST_3402
7	YOD2	11.1792	1.17815	-3.24622	0.00365	aminotransferase	CM000437.1:1828846-1830231	protein_coding	PICST_38281
8	DAL4.2	2.76104	0.302547	-3.18998	0.0202	allantoin permease	CP000500.1:1589619-1591400	protein_coding	PICST_33169
9	PICST_34838	22.8017	2.61398	-3.12482	0.00075	putative dioxygenase	CP000496.1:361096-362286	protein_coding	PICST_34838
10	BGL1	354.989	41.5301	-3.09555	5e-05	beta-glucosidase	CP000498.1:1778040-1780253	protein_coding	PICST_1541
11	TNA13	42.0656	5.51988	-2.92993	0.00025	Transporter of Nicotinic Acid	CP000500.1:937466-939037	protein_coding	PICST_61879
12	FTR1	1715.75	242.831	-2.82082	0.00015	plasma membrane iron permease	CP000500.1:816666-818157	protein_coding	PICST_68095
13	FRE1.4	279.753	40.7418	-2.77957	5e-05	ferric reductase transmembrane component (6 domains)(Ferric-chelate reductase)	CP000497.1:1314676-1316784	protein_coding	PICST_42867
14	UGA4	2.07817	0.310884	-2.74086	0.0381	GABA-specific high-affinity permease	CM000437.1:1033567-1035279	protein_coding	PICST_39042
15	AMD5	35.186	5.85222	-2.58795	5e-05	amidase activity	CM000437.1:1505607-1507365	protein_coding	PICST_86089
16	CGR1	988.142	165.892	-2.57448	0.0003	Gluconolactonase putatively involved in growth regulation	CM000437.1:1570828-1571826	protein_coding	PICST_28583
17	PICST_28231	31.4831	5.32381	-2.56405	0.0002	peptidase S15	CM000437.1:697533-699668	protein_coding	PICST_28231
18	BGL2	1659.38	282.211	-2.55579	0.00195	beta-glucosidase	CP000496.1:2707875-2710430	protein_coding	PICST_41452
19	GTA1	5.13631	0.882885	-2.54043	0.01265	Glutamyl-tRNA(Gln) amidotransferase subunit A (Glu-ADT subunit A)	CP000497.1:578210-579955	protein_coding	PICST_30643
20	PICST_45074	336.328	58.2186	-2.53032	0.00045	repressed by TUP1 protein 5	CP000498.1:36731-37123	protein_coding	PICST_45074
21	HYR10	22.3321	3.87848	-2.52556	0.0004	hyphally-regulated cell wall protein	CP000498.1:842637-845579	protein_coding	PICST_31454
22	PICST_43041	66.6432	12.0411	-2.46849	5e-05	taurine catabolism dioxygenase	CP000497.1:1643892-1645043	protein_coding	PICST_43041
23	DDR48	993.294	180.897	-2.45705	5e-05	tress protein (DNA damage-responsive protein 48) (DDRP 48) (YP 75) (Flocculent specific protein)	CP000498.1:1080056-1080631	protein_coding	PICST_31548
24	FET3.1	1454.92	267.796	-2.44174	0.0028	Multicopper oxidase	CP000499.1:131794-136960	protein_coding	PICST_89638
25	YMC1	25.689	4.94769	-2.37633	0.00335	mitochondrial carrier protein	CP000497.1:1078020-1078940	protein_coding	PICST_44274
26	BIO3	3.92824	0.76661	-2.35732	0.0225	Adenosylmethionine-8-amino-7-oxononanoate aminotransferase (7,8-diamino-pelargonic acid aminotransferase) (DAPA aminotransferase)	CM000437.1:336289-337572	protein_coding	PICST_38592
27	BGL6	16.3291	3.46811	-2.23522	0.0011	beta-glucosidase	CM000437.1:659296-661827	protein_coding	PICST_51227
28	CAD2	2313.51	491.582	-2.23458	0.0057	Coumarine and phenylpropanoid biosynthesis	CM000437.1:1859869-1861161	protein_coding	PICST_80185
29	SAL1	6.51762	1.53191	-2.08901	0.03165	Aromatic-ring hydroxylase	CP000497.1:1576826-1577983	protein_coding	PICST_43564
30	UTH1	2275.32	557.538	-2.02892	0.00525	Youth, involved in determining longevity	CM000437.1:2729584-2730665	protein_coding	PICST_65010
31	GRP7	89.5656	21.9506	-2.02868	0.008	Glycine-rich cell wall structural protein precursor	CP000498.1:123964-124368	protein_coding	PICST_31173
32	PICST_41479	10.4367	2.62724	-1.99005	0.00985	peptide transporter	CP000496.1:2737590-2739395	protein_coding	PICST_41479
33	AKR2	541.493	139.123	-1.96058	0.00105	Aldo/keto reductase	CP000498.1:949900-950820	protein_coding	PICST_31498
34	NIT2	39.5857	10.2626	-1.94758	0.00435	nitrilase superfamily member	CP000500.1:1434005-1434934	protein_coding	PICST_62485
35	SUL2	16.7575	4.39547	-1.93071	0.0031	high affinity sulfate permease	CM000437.1:1615054-1618303	protein_coding	PICST_80830
36	ARO9.1	51.249	13.836	-1.88909	0.00125	aromatic amino acid aminotransferase II	CM000437.1:501554-503080	protein_coding	PICST_34099
37	AKR3	60.655	16.456	-1.88201	0.002	aldose reductase	CP000500.1:51795-52745	protein_coding	PICST_32538
38	BGL3	368.062	99.8969	-1.88144	0.00545	beta-glucosidase	CP000500.1:1711017-1713230	protein_coding	PICST_61725
39	PICST_60459	43.1082	11.7412	-1.87638	0.0048	2'-hydroxyisoflavone reductase	CP000499.1:1534248-1535138	protein_coding	PICST_60459
40	HOL31	4.09766	1.12014	-1.87112	0.0495	putative ion transporter	CP000502.1:750355-752123	protein_coding	PICST_63832
41	ARO9.2	11.8003	3.24705	-1.86163	0.01575	aromatic amino acid aminotransferase II	CM000437.1:1868049-1869572	protein_coding	PICST_28702
42	CP52C	38.2322	10.7066	-1.83629	0.00305	Cytochrome P450 52A6 (CYPLIIA6) (Alkane-inducible P450-ALK3)	CP000497.1:414851-416398	protein_coding	PICST_56580
43	FLO1	23.075	6.51235	-1.82508	0.00135	Floculation protein FLO1	CP000499.1:18138-22013	protein_coding	PICST_31841
44	YUL5	22.9104	6.83386	-1.74523	0.0141	oxidoreductase (Bacterial)	CP000496.1:23735-24820	protein_coding	PICST_29330
45	SEH2	57.0905	17.1354	-1.73627	0.00425	soluble epoxide hydrolase	CP000496.1:351462-352427	protein_coding	PICST_54746
46	SUL3	37.2631	11.4527	-1.70206	0.0023	putative sulfate transporter	CM000437.1:1545872-1548247	protein_coding	PICST_51416
47	GAP1.3	80.0596	25.5271	-1.64904	0.00185	general amino acid permease	CP000496.1:1045509-1047441	protein_coding	PICST_81453
48	RTA1.2	35.6424	11.3908	-1.64573	0.01155	putative transporter or flippase transmembrane protein	CM000437.1:3241803-3242720	protein_coding	PICST_29209
49	PICST_63908	28.0428	8.99268	-1.64081	0.0127	L-rhamnono-gamma-lactonase	CP000502.1:188288-189298	protein_coding	PICST_63908
50	ACOX2	20.4581	6.59936	-1.63227	0.0068	Acyl-coenzyme A oxidase (Acyl-CoA oxidase)	CM000437.1:2437024-2439201	protein_coding	PICST_39759
51	POT13	17.5882	5.79846	-1.60086	0.0236	acetyl-CoA C-acyltransferase, peroxisomal	CP000496.1:39422-40636	protein_coding	PICST_55180
52	MNN41	16.5222	5.48857	-1.5899	0.0109	regulator of cell wall mannosyl phosphorylation	CP000497.1:875618-878017	protein_coding	PICST_30762
53	PICST_57799	448.074	151.6	-1.56347	0.0024	carbonate dehydratase activity	CP000497.1:268535-269023	protein_coding	PICST_57799
54	PICST_44609	388.265	134.289	-1.53171	0.0027	putative glycosyl phosphatidylinositol protein	CP000498.1:37816-38286	protein_coding	PICST_44609
55	THIA	42.3969	14.7875	-1.51958	0.0081	Acetyl-CoA acetyltransferase IA (Peroxisomal acetoacetyl-CoA thiolase) (Thiolase IA)	CP000496.1:1858711-1860017	protein_coding	PICST_67034
56	MET23	95.388	33.6844	-1.50173	0.00325	homoserine O-acetyltransferase	CP000497.1:956715-958079	protein_coding	PICST_30795
57	PICST_30042	26.7384	9.70616	-1.46194	0.0105	ATPase family protein	CP000496.1:1795305-1797464	protein_coding	PICST_30042
58	PICST_73480	1712.01	623.252	-1.4578	0.02695	regulation of redox homeostasis	CP000500.1:1266592-1267314	protein_coding	PICST_73480
59	MAN2	31.4606	11.5213	-1.44924	0.00545	Beta-mannosidase precursor (Mannanase)	CM000437.1:3442691-3445234	protein_coding	PICST_29300
60	ALD2	86.8045	33.3219	-1.3813	0.0051	mitochondrial aldehyde dehydrogenase	CP000502.1:393627-395132	protein_coding	PICST_63844
61	MUC1.11	84.9332	32.6303	-1.38012	0.0067	MUC1-like protein	CP000496.1:2527159-2528760	protein_coding	PICST_30325
62	PICST_47506	28.8989	11.1595	-1.37274	0.0355	phytanoyl-CoA dioxygenase	CP000499.1:805891-806772	protein_coding	PICST_47506
63	MDR14	22.2205	8.59911	-1.36963	0.0188	multidrug resistance protein 4	CP000499.1:62186-63931	protein_coding	PICST_47451
64	KTR3	25.9221	10.1323	-1.35522	0.04015	mannosyltransferase	CP000502.1:471241-472665	protein_coding	PICST_37188
65	DLD3	12.6261	4.94959	-1.35103	0.0272	mitochondrial D-lactate ferricytochrome c oxidoreductase	CP000498.1:1173990-1175828	protein_coding	PICST_31583
66	CTA1	359.943	142.423	-1.33758	0.01315	cofilin/tropomyosin-type actin-binding protein	CP000499.1:264786-265398	protein_coding	PICST_31938
67	BDE99	23.4727	9.5013	-1.30479	0.02765	1,4-butanediol diacrylate esterase	CP000498.1:120878-122231	protein_coding	PICST_88817
68	WSC3	416.752	169.494	-1.29795	0.0158	cell wall integrity and stress response component 3	CM000437.1:575780-576577	protein_coding	PICST_28187
69	RTA1.3	148.287	60.9302	-1.28316	0.0117	RTA protein	CM000437.1:3240629-3241435	protein_coding	PICST_40211
70	ADH5	211.763	87.3475	-1.27761	0.0115	NAD/NADP dependent alcohol dehydrogenase	CP000498.1:490204-491319	protein_coding	PICST_31312
71	PTR2	491.03	205.252	-1.25841	0.03885	proton-dependent oligopeptide transporter, POT family	CP000499.1:491714-493627	protein_coding	PICST_36233
72	DCE1	116.963	49.3397	-1.24523	0.01395	Glutamate decarboxylase (GAD) (ERT D1)	CM000437.1:2893445-2895154	protein_coding	PICST_40180
73	GCV1	503.674	213.082	-1.24108	0.0333	Aminomethyl transferase	CP000498.1:486139-487388	protein_coding	PICST_83560
74	UGA2	82.188	35.4452	-1.21334	0.01285	succinate semialdehyde dehydrogenase NADP+ linked	CP000496.1:1860122-1861603	protein_coding	PICST_40468
75	PICST_33109	185.502	80.4991	-1.20439	0.01795	putative alcohol acetyltransferase	CP000500.1:1460270-1461706	protein_coding	PICST_33109
76	CAF4	36.8826	16.0415	-1.20113	0.0266	G-protein beta subunit-like protein containing WD repeats	CP000500.1:813810-815108	protein_coding	PICST_32865
77	FRE1.3	25.2171	11.1457	-1.17791	0.02255	ferric reductase (FRE9 FRE5 FRE6 FRE4 FRE7)	CM000437.1:1318635-1320953	protein_coding	PICST_52484
78	MEP1	108.767	48.1505	-1.17562	0.01665	low affinity high capacity ammonium permease	CP000498.1:1619190-1621096	protein_coding	PICST_83334
79	PIC2	167.516	74.5603	-1.16782	0.0204	Mitochondrial phosphate carrier protein 2 (Phosphate transport protein 2) (PTP 2) (mPic 2) (Pi carrier isoform 2)	CP000498.1:1291916-1292836	protein_coding	PICST_59616
80	PICST_63918	68.2452	30.9059	-1.14285	0.0272	putative cysteine protease	CP000502.1:132167-133336	protein_coding	PICST_63918
81	ACD99	107.976	49.031	-1.13894	0.02	acetyl-coenzyme-A dehydrogenase	CP000500.1:1448957-1450288	protein_coding	PICST_33103
82	GRE2	211.631	96.228	-1.13702	0.0255	NADPH-dependent methylglyoxal reductase GRE2	CP000498.1:608447-609712	protein_coding	PICST_72153
83	MAL8	180.894	83.8333	-1.10955	0.04225	alpha-glucosidase maltase	CP000500.1:551428-553281	protein_coding	PICST_78743
84	ALK2	48.347	22.5536	-1.10007	0.03545	n-alkane inducible cytochrome P- 450	CP000497.1:1154778-1156349	protein_coding	PICST_35590
85	FRE4.1	27.4207	12.824	-1.09642	0.0464	Ferric reductase, NADH/NADPH oxidase transmembrane component (7 domains)	CP000498.1:39122-40963	protein_coding	PICST_59173
86	HAP4	15.8646	7.51579	-1.07782	0.0437	positive regulator of cytochrome C genes CYC1 and CYC7	CP000497.1:363956-367900	protein_coding	PICST_56968
87	DAL6	44.9465	21.5016	-1.06376	0.0453	allantoate permease	CM000437.1:2512007-2513533	protein_coding	PICST_34542
88	PICST_50959	1065.63	511.129	-1.05994	0.0302	putative sterol-binding protein	CP000502.1:589217-589573	protein_coding	PICST_50959
89	NGD3	54.2253	26.2321	-1.04763	0.04185	Naringenin 3-dioxygenase	CP000499.1:1114477-1115598	protein_coding	PICST_32280
90	AKR5	143.316	69.7586	-1.03875	0.0346	Aldo/keto reductase	CP000500.1:53227-54198	protein_coding	PICST_48294
91	GCY1	219.636	107.584	-1.02966	0.0359	aldo/keto reductase	CP000501.1:993816-994700	protein_coding	PICST_63050
92	SAM4	70.823	34.7358	-1.02779	0.03855	AdoMet-homocysteine methyltransferase	CP000496.1:2416015-2417028	protein_coding	PICST_30270
93	ATM1	91.5372	44.962	-1.02565	0.03525	mitochondrial ABC transporter	CP000497.1:788699-790567	protein_coding	PICST_56634
94	RHO1	677.067	333.845	-1.02012	0.0463	GTP-binding protein, rho subfamily	CP000497.1:176274-176873	protein_coding	PICST_35392
95	VPS60	337.36	167.011	-1.01434	0.03455	protein involved in vacuolar protein sorting	CP000499.1:413641-414300	protein_coding	PICST_46785
96	PICST_84674	22.7173	11.3104	-1.00614	0.0404	TOR binding protein	CP000500.1:1088093-1092189	protein_coding	PICST_84674
Downregulated in the mutant P. stipitis YN14 compared with the parental P. stipitis CBS6054
NO.	Gene Symbol	YN14	CBS6054	Log2(FC)	P-value	Full descriptions of the gene	Locus on reference sequence	Gene type	Ensembl Gene ID
1	PICST_42457	0.281394	301.216	10.064	0.01605	dityrosine monooxygenase	CP000496.1:1317984-1319390	protein_coding	PICST_42457
2	DTR1	4.66295	1410.64	8.24089	5e-05	dityrosine transporter A(acid, azole) Q(quinidine) Resistance	CP000496.1:1319704-1321113	protein_coding	PICST_29843
3	PICST_29844	9.59071	1443.26	7.23348	5e-05	autophagy	CP000496.1:1321321-1322943	protein_coding	PICST_29844
4	SOD2.2	73.2451	5562.32	6.24681	5e-05	Cu/Zn superoxide dismutase	CP000496.1:61979-62623	protein_coding	PICST_40471
5	SOD3.1	21.6921	1023.78	5.56059	5e-05	manganese-superoxide dismutase	CP000502.1:908942-909568	protein_coding	PICST_63831
6	ALS2	0.163287	5.26932	5.01214	0.00445	agglutinin-like protein 2	CP000497.1:1750762-1755120	protein_coding	PICST_31095
7	CTR3	225.132	6210.51	4.78587	5e-05	Copper Transporter integral membrane protein that functions in high affinity copper transport	CP000501.1:1062634-1063326	protein_coding	PICST_85023
8	ADD2.4	0.85586	16.5056	4.26944	0.0012	ATP-dependent DNA helicase	CM000437.1:14883-16892	protein_coding	PICST_27989
9	MDR1	4.58956	76.4812	4.05868	5e-05	multidrug-resistance transporte	CP000500.1:284746-289562	protein_coding	PICST_65867
10	PICST_9984	184.918	2158.16	3.54485	0.0023	Uncharacterized conserved protein	CP000496.1:1083181-1083366	protein_coding	PICST_9984
11	XUT1	50.3877	576	3.51493	5e-05	sugar transporter, high affinity, putative	CP000500.1:1207231-1208931	protein_coding	PICST_33008
12	VCC3.5	0.136985	1.34698	3.29764	0.01895	vesicle coat complex AP-3	CM000437.1:10549-14520	protein_coding	PICST_27988
13	MDR12	1.50082	13.5278	3.17211	0.00105	multidrug resistance protein 2	CP000498.1:916386-918032	protein_coding	PICST_58217
14	FRE7	110.475	878.93	2.99203	0.0001	Ferric reductase transmembrane component 7 (Ferric-chelate reductase 7)	CP000502.1:887154-888992	protein_coding	PICST_33967
15	QUP3	0.579608	4.404	2.92566	0.01905	quinate permease	CM000437.1:1368831-1370593	protein_coding	PICST_28497
16	COX17	149.371	1031.5	2.78777	5e-05	Cytochrome c oxidase assembly protein/Cu2+ chaperone	CP000496.1:243372-243854	protein_coding	PICST_70893
17	MDR111	1.91854	13.0983	2.7713	0.00075	Putative transporter C530	CM000437.1:2544004-2545983	protein_coding	PICST_53777
18	PHO89	326.722	2190.23	2.74495	0.001	Na+/Pi symporter	CM000437.1:1754174-1756112	protein_coding	PICST_66490
19	PICST_47431	290.709	1810.62	2.63884	0.0003	copper transport protein	CP000499.1:237466-238164	protein_coding	PICST_47431
20	CGA1	75.1658	467.203	2.6359	0.00045	Glucoamylase 1 precursor (Glucan 1,4-alpha-glucosidase) (1,4-alpha-D-glucan glucohydrolase)	CP000497.1:1084117-1086999	protein_coding	PICST_56703
21	YKH1.1	3.84981	23.6818	2.62092	0.0038	putative short chain dehydrogenase	CP000499.1:1108581-1109348	protein_coding	PICST_32278
22	MDH99	2.35088	14.3942	2.61421	0.00495	hydroxyisocaproate dehydrogenase	CP000497.1:865907-867004	protein_coding	PICST_43416
23	ATR1	0.876787	4.98609	2.50761	0.01535	multidrug-resistance type transporter aminotriazole resistance	CP000496.1:965602-967020	protein_coding	PICST_41453
24	ADD3.3	1.07327	5.61214	2.38654	0.0012	ATP-dependent DNA helicase	CP000498.1:18225-22943	protein_coding	PICST_31132
25	ACF3	5.92612	29.9432	2.33707	0.00015	endo-1,3-beta-glucanase	CP000497.1:611169-614390	protein_coding	PICST_42898
26	MDR17	5.56563	24.2836	2.12536	0.0036	multidrug resistance protein 7	CM000437.1:2929973-2931634	protein_coding	PICST_53101
27	SCO1	279.002	1195.23	2.09894	0.0026	Putative cytochrome C oxidase assembly protein	CP000497.1:1238658-1239566	protein_coding	PICST_57701
28	SUT3	15.0237	62.5721	2.05828	0.00015	Sugar UpTake (tentative)	CP000500.1:1713364-1716809	protein_coding	PICST_27984
29	PICST_11262	3.1323	12.9042	2.04254	0.008	RNA polymerase II transcription factor	CM000437.1:2703910-2705475	protein_coding	PICST_11262
30	XUT2	4.83996	19.8248	2.03424	0.0092	Sugar transporter	CM000437.1:3499935-3501338	protein_coding	PICST_40173
31	FAS2	60.5144	242.694	2.00379	0.00575	Fatty acid synthase subunit alpha Includes: Acyl carrier 3-oxoacyl-[acyl-carrier-protein] reductase (Beta-ketoacyl reductase) 3-oxoacyl-[acyl-carrier-protein] synthase (Beta-ketoacyl synthase)	CM000437.1:2622203-2628258	protein_coding	PICST_80966
32	NIT1	86.5141	324.832	1.90869	0.00055	nitrilase	CP000500.1:788164-789087	protein_coding	PICST_36697
33	ACC1	19.6991	73.8833	1.90712	0.0017	acetyl-coenzyme-A carboxylase	CM000437.1:2220739-2228507	protein_coding	PICST_81158
34	CDR4.1	28.4913	105.877	1.8938	0.00275	ABC transporter	CP000496.1:12766-17103	protein_coding	PICST_41766
35	PICST_39465	33.2144	115.379	1.7965	0.0009	mitochondrial translation elongation factor	CM000437.1:2966171-2968408	protein_coding	PICST_39465
36	SUT2	20.5329	70.0877	1.77122	0.0011	sugar transporter	CP000498.1:1774240-1777906	protein_coding	PICST_27983
37	FDH1.1	3.97062	13.4093	1.7558	0.02465	formate dehydrogenase-like protein	CP000502.1:433751-435044	protein_coding	PICST_91526
38	PICST_39662	1.39438	4.5984	1.72151	0.04205	fungal transcriptional regulatory protein	CM000437.1:3505939-3508131	protein_coding	PICST_39662
39	FAS1	23.3947	76.3237	1.70595	0.00485	Fatty acid synthase subunit beta Includes: 3-hydroxypalmitoyl-[acyl-carrier-protein] dehydratase: Enoyl-[acyl-carrier-protein] reductase [NADH]: [Acyl-carrier-protein] acetyltransferase: [Acyl-carrier-protein] malonyltransferase: S-acyl fatty acid synthas	CP000501.1:911831-919523	protein_coding	PICST_85125
40	RPL39B	9588.74	31194.4	1.70187	0.01175	cytosolic large ribosomal subunit	CP000496.1:2546921-2547070	protein_coding	PICST_40810
41	QUP4	1.94434	6.2915	1.69412	0.0451	Quinate permease (Quinate transporter)	CM000437.1:3018926-3020721	protein_coding	PICST_39416
42	FAB7	5.26205	16.7743	1.67255	0.0419	short chain dehydrogenase	CP000499.1:1104173-1104943	protein_coding	PICST_32277
43	ADY2	879.171	2756.14	1.64843	0.02155	Accumulation of DYads	CP000499.1:1128978-1130100	protein_coding	PICST_83722
44	PICST_59314	29.8271	91.9797	1.62469	0.002	glycerol-3-phosphate acyltransferase	CP000498.1:1170042-1172492	protein_coding	PICST_59314
45	GLR2	40.3449	121.98	1.59619	0.0022	Glutathione reductase (GR) (GRase)	CM000437.1:3368046-3371316	protein_coding	PICST_40145
46	AAD5	5.25132	15.7482	1.58444	0.0367	aryl-alcohol dehydrogenase	CP000499.1:1268123-1269184	protein_coding	PICST_47116
47	RFG1	34.8112	103.854	1.57693	0.0022	slightly ste11-like protein	CP000497.1:236305-238238	protein_coding	PICST_67218
48	PET117	200.195	596.605	1.57537	0.0113	cytochrome c oxidase assembly factor	CM000437.1:859722-859994	protein_coding	PICST_39071
49	DAK1.2	6.41785	19.064	1.57069	0.01315	Dihydroxyacetone kinase 1 (Glycerone kinase 1) (DHA kinase 1)	CM000437.1:3497150-3498937	protein_coding	PICST_53027
50	PICST_66614	61.7503	183.042	1.56766	0.0032	USO2 intracellular protein-like protein transport	CM000437.1:2668361-2669420	protein_coding	PICST_66614
51	MCH4.5	14.4268	42.1313	1.54615	0.008	Monocarboxylate transporter	CP000502.1:2573-3934	protein_coding	PICST_33613
52	GAP1.1	7.2117	20.7577	1.52524	0.01315	general amino acid permease	CP000499.1:875498-877162	protein_coding	PICST_32180
53	FTH1	86.466	240.726	1.47719	0.00475	iron permease	CP000496.1:1385277-1386578	protein_coding	PICST_54152
54	GNP1	6.21371	17.006	1.45252	0.02365	high-affinity glutamine permease	CM000437.1:2068661-2070355	protein_coding	PICST_28779
55	NAF2.1	34.0299	91.1091	1.42079	0.00685	DNA-binding proteins Bright/BRCAA1/RBP1	CP000498.1:208884-210392	protein_coding	PICST_67467
56	ACS2	78.6559	209.058	1.41028	0.023	Acyl-CoA synthetase 2 (ACS2)	CP000500.1:626234-629837	protein_coding	PICST_79135
57	PICST_30129	54.2436	143.464	1.40316	0.00625	assembly of mitochondrial respiratory complexes	CP000496.1:2017974-2018864	protein_coding	PICST_30129
58	GAP1.2	42.9942	113.276	1.39763	0.0062	general amino acid permease	CM000437.1:483827-485859	protein_coding	PICST_68755
59	MNN4.3	7.66958	19.9074	1.37608	0.0157	regulator of cell wall mannosyl phosphorylation	CP000497.1:893263-895656	protein_coding	PICST_57784
60	GAD2	23.2927	59.4162	1.35098	0.01095	glutamate decarboxylase 2	CP000496.1:1195777-1197324	protein_coding	PICST_55334
61	PHO3.2	52.1476	131.38	1.33308	0.0075	acid phosphatase	CP000500.1:188667-189653	protein_coding	PICST_47650
62	SCW4.2	15.9588	40.1404	1.3307	0.03125	cell wall glucanase Probable family 17 glucosidase SCW4 precursor (Soluble cell wall protein 4)	CP000497.1:511191-512180	protein_coding	PICST_57025
63	RBT12	484.237	1210.56	1.32189	0.0275	repressed by TUP1 protein 1	CP000498.1:1303779-1304570	protein_coding	PICST_31634
64	CDG1	47.4755	118.479	1.31937	0.0146	cysteine dioxygenase	CP000497.1:1231849-1232526	protein_coding	PICST_43654
65	SUT4	301.852	750.513	1.31404	0.0495	sugar transporter protein	CM000437.1:34743-36503	protein_coding	PICST_64741
66	IMG2	50.3661	124.501	1.30564	0.0349	60S ribosomal protein required for integrity of mitrcondrial genome	CM000437.1:378104-378526	protein_coding	PICST_75117
67	CPA2	13.4935	33.1428	1.29644	0.0112	Multifunctional pyrimidine synthesis protein CAD (includes carbamoyl-phophate synthetase, aspartate transcarbamylase, and glutamine amidotransferase)	CP000502.1:742848-746294	protein_coding	PICST_50410
68	FRD1	298.799	727.385	1.28354	0.01275	Frataxin homolog, mitochondrial precursor Contains: Frataxin homolog intermediate form	CP000501.1:135373-135891	protein_coding	PICST_63502
69	COX15	191.325	454.801	1.24921	0.04105	Cytochrome c oxidase assembly protein COX15	CP000499.1:253683-255248	protein_coding	PICST_84097
70	PHO5	29.4914	68.2473	1.21048	0.01845	secreted acid phosphatase	CP000499.1:494430-498464	protein_coding	PICST_46975
71	PICST_67220	211.967	484.473	1.19258	0.04225	spore coat protein	CP000497.1:262455-264191	protein_coding	PICST_67220
72	SUC1.1	17.8294	40.5429	1.18519	0.02605	zinc finger protein possibly regulating maltose complex or other sugar transporters	CP000499.1:1482-3340	protein_coding	PICST_89671
73	STF2	1182.51	2650.44	1.16437	0.0268	ATPase stabilizing factor 15 kDa protein	CP000496.1:167178-167399	protein_coding	PICST_27932
74	THI7	92.1099	197.801	1.10262	0.03365	Thiamine Metabolism	CP000496.1:331038-332705	protein_coding	PICST_29465
75	LPR1	33.588	71.6519	1.09306	0.02845	Leucine permease transcriptional regulator	CP000496.1:2534268-2535861	protein_coding	PICST_30329
76	MRH4	25.7938	54.8539	1.08857	0.0255	mitochondrial RNA helicase	CP000498.1:516083-517864	protein_coding	PICST_31323
77	MRP51	58.0282	122.206	1.07449	0.0262	mitochondrial ribosome small subunit component	CP000498.1:310007-311168	protein_coding	PICST_67479
78	CBP3	45.9958	96.5219	1.06935	0.0303	Protein required for assembly of ubiquinol cytochrome-c reductase complex (cytochrome bc1 complex)	CP000498.1:501420-502531	protein_coding	PICST_67505
79	ATP18	1059.02	2213.29	1.06347	0.0402	Subunit i/j of mitochondrial ATP synthase	CP000496.1:82270-83059	protein_coding	PICST_81568
80	SOU2	81.9765	168.391	1.03853	0.03455	peroxisomal 2,4- dienoyl-CoA reductase and sorbitol utilization protein	CM000437.1:236339-237348	protein_coding	PICST_86346
81	PGM3	78.1951	160.128	1.03407	0.0503	Phosphoglucomutase/phosphomannomutase	CP000501.1:1016690-1018609	protein_coding	PICST_91072
82	PICST_70660	16.6476	34.067	1.03306	0.0499	serine/threonine protein phosphatase	CP000496.1:1083573-1085261	protein_coding	PICST_70660
83	ERG7	28.273	57.7068	1.02932	0.03495	Lanosterol synthase (Oxidosqualene--lanosterol cyclase) (2,3-epoxysqualene--lanosterol cyclase) (OSC)	CP000498.1:762145-764650	protein_coding	PICST_77382
84	TOS9	50.6264	102.493	1.01757	0.0471	Gluconate transport-inducing protein required for gluconate-H+ symport	CP000496.1:1651776-1653927	protein_coding	PICST_67007
85	ATH1	35.8981	72.4327	1.01273	0.0504	vacuolar acid trehalase	CM000437.1:834503-837912	protein_coding	PICST_80169
